# Supplementary material for: Precision of post-operative localization of deep brain stimulation electrodes
Source: Sci Rep. 2025 May 28;15:18652. doi: 10.1038/s41598-025-01449-6 (PMC12120071; doi:10.1038/s41598-025-01449-6)
Supplement: Supplementary file 1 — Supplementary Material 1 [file 41598_2025_1449_MOESM1_ESM.xlsx]

## Sheet: software eucl. dist. comp.
key	D_BL-ST_leftside	D_BL-ldbs_leftside	D_ST-ldbs_leftside	D_BL-ST_rightside	D_BL-ldbs_rightside	D_ST-ldbs_rightside
SUBJECT_001	1.9913	2.29744	0.875065	1.62658	1.7612	0.331379
SUBJECT_002	2.89018	2.26752	1.93047	2.56448	2.21338	1.14198
SUBJECT_003	1.44955	2.34327	3.16748	1.11369	2.35482	2.80562
SUBJECT_004	4.44152	3.263	2.69739	2.40982	2.34072	0.723052
SUBJECT_005	2.31349	4.34249	2.50885	2.32833	3.04239	1.54125
SUBJECT_007	0.714962	1.4871	1.7166	0.587952	2.36344	1.89407
SUBJECT_008	1.98744	3.95648	2.32916	2.44697	3.71614	5.04153
SUBJECT_009				5.5764	5.2176	4.88413
SUBJECT_010	1.03299	0.858873	1.40348	1.26648	0.419775	1.31108
SUBJECT_011	3.76143	4.61025	1.80084	2.64798	4.42993	3.31522
SUBJECT_012	1.72127	0.313614	1.5516	1.72923	0.572412	1.49706
SUBJECT_014	1.07342	1.64098	1.27152	1.35261	1.30731	0.868667
SUBJECT_015	2.29188	2.56444	0.695292	3.0327	1.64218	2.73418
SUBJECT_016	1.20192	1.3645	1.89728	2.46701	1.87847	1.89231
SUBJECT_017	0.874451	1.29626	0.665105	0.69756	1.8196	2.03887
SUBJECT_018	1.44091	2.63685	1.61316	2.15948	0.623966	1.65397
SUBJECT_020	5.62929	3.65352	3.29511	4.57728	0.698654	5.17669
SUBJECT_021	2.66151	3.09257	3.29614	1.42082	2.48965	1.83355
SUBJECT_022	2.8067	2.49848	1.71087	2.15554	0.513894	2.01926
SUBJECT_024			4.21044			1.23644
SUBJECT_025	3.10936	2.8735	0.381378	2.04948	1.93452	0.326797
SUBJECT_026	1.24889	0.909989	1.42705	2.1027	1.14817	0.968421
SUBJECT_027	1.46963	4.07942	2.61218	1.82759	2.88503	2.03319
SUBJECT_028		1.41423			4.51564
SUBJECT_029	2.93728	3.51995	1.85906	2.35554	1.71411	1.55894
SUBJECT_030	0.81842	1.90562	1.28738	2.3533	3.62056	1.50224
SUBJECT_031	1.98093	3.59566	3.62126	1.39984	2.09409	2.07607
SUBJECT_032	3.29471	2.80519	1.2644	2.89077	1.90383	1.11059
SUBJECT_033	1.27776	3.80142	2.68113	2.02992	1.74561	3.66921
SUBJECT_034	1.17179	1.66534	0.978601	1.47389	2.2634	0.916748
SUBJECT_035	1.34547	2.74119	2.20244	1.40061	2.13908	0.840524
SUBJECT_036	0.914767	1.25908	1.14518	2.32999	3.22976	1.07711
SUBJECT_037	1.11332	1.31613	1.91683	1.23497	0.830794	1.08142
SUBJECT_038	1.10421	1.79904	2.21886	1.55677	2.30424	2.37938
SUBJECT_039	1.3597	2.72803	1.48928	2.16201	1.98105	0.861636
SUBJECT_040	2.12178	3.83225	4.06545	1.61923	1.86762	0.626565
SUBJECT_041	0.386106	1.23566	1.51911	1.45871	1.36915	0.280325
SUBJECT_042	0.366626	3.96927	4.09012	0.873534	2.36591	1.54298
SUBJECT_043	2.27721	3.14697	1.11039	1.09255	3.46599	3.6463
SUBJECT_044	1.08877	3.23113	3.87885	2.02797	0.583423	1.92806
SUBJECT_046			1.01732			1.57129
SUBJECT_047	1.32859	2.26587	1.99178	2.01065	2.46769	1.22165
SUBJECT_049	1.86903	2.2338	0.696206	1.98651	2.89476	3.49016
SUBJECT_050	1.30942	3.79347	3.93202	1.28691	3.61293	2.5994
SUBJECT_051	0.703364	2.39597	2.76511	0.833801	2.96162	2.37011
SUBJECT_052			4.37302			1.20781
SUBJECT_053	1.76486	2.53552	1.37088	1.32176	3.14519	2.09886
SUBJECT_054	2.05654	2.41198	3.72286	1.9169	1.35315	1.60432
SUBJECT_055	3.01346	3.33992	2.23642	2.02817	3.0935	1.51624
SUBJECT_056	1.55797	3.28526	2.12071	1.65895	3.29325	1.84183
SUBJECT_057	1.01116	3.38916	3.70279	1.00236	1.47115	0.953712
SUBJECT_058	0.949484	1.57811	2.45062	1.88348	0.819225	2.64799
SUBJECT_059	1.27697	2.15813	1.1307	0.714689	3.28723	3.47708
SUBJECT_060	2.21793	3.30904	2.10363	1.5101	1.73515	2.9669
SUBJECT_061	0.876597	1.9937	2.31095	1.66162	1.7208	2.44152
SUBJECT_062	0.922145	2.44132	2.43837	0.824704	2.16045	2.83802
SUBJECT_063	0.696623	2.32195	2.87966	1.23467	0.49042	1.22935
SUBJECT_064	0.792515	1.47857	1.51584
SUBJECT_065	2.31299	1.406	1.73751	2.60025	1.39907	1.66338
SUBJECT_066	0.935533	3.72817	3.60183	2.48882	5.81854	3.89878
SUBJECT_067	0.311279	0.830421	1.10109	1.36269	1.41327	1.34307
SUBJECT_068	3.22652	1.30514	2.27247	2.94403	2.39856	3.69579
SUBJECT_069	2.17465	1.5098	0.962871	2.72124	1.85887	2.07513
SUBJECT_070	0.871033	1.29456	0.869976	0.40702	1.76017	1.45906
SUBJECT_071	1.47342	4.20058	2.82555	0.996355	2.05891	2.73267
SUBJECT_072	3.37207	2.31625	1.59583	3.23779	2.07675	1.70199
SUBJECT_073			2.93907			2.26913
SUBJECT_074				2.261	2.67584	0.751483
SUBJECT_075	1.44862	0.44669	1.40893	2.44796	1.58396	1.95156
SUBJECT_076		2.98122			3.34855
SUBJECT_077	0.789431	1.73235	2.42079	2.17349	1.70943	2.37882
SUBJECT_078	0.962257	0.803742	1.60792	1.4026	2.09956	1.59049
SUBJECT_079	2.16632	3.17357	1.13327	1.76314	0.829163	1.96527
SUBJECT_080	0.841165	1.44341	1.50353	0.337219	1.6505	1.63898
SUBJECT_081	1.19836	1.81909	1.22779	2.96005	1.16335	2.35827
SUBJECT_082	0.407632	3.98462	3.65323	1.32721	3.10841	2.29049
SUBJECT_083	2.69577	0.385989	2.65823	2.8959	0.821873	2.62088
SUBJECT_084	0.561279	1.53567	1.22565	0.418472	0.899722	1.14917
SUBJECT_085	1.52675	1.66493	0.678529	0.923789	1.93239	2.5486
SUBJECT_086	1.42779	1.07294	0.865424	2.58721	2.53159	1.43881
SUBJECT_087	1.72764	3.09934	1.44126	2.05151	1.6359	1.69126
SUBJECT_088	0.091308	3.54187	3.52156	0.704288	0.221252	0.674005
SUBJECT_089	2.28548	3.90396	2.58673	2.58568	1.83273	2.51341
SUBJECT_090	1.26472	1.12639	0.866173	1.19172	1.99046	3.02953
SUBJECT_091	1.09742	1.72098	2.21672	0.896562	1.00326	1.68165
SUBJECT_092	1.77352	3.33326	1.67708	2.58627	3.14195	1.16298
SUBJECT_093	1.4867	1.98135	1.46733	1.07797	0.984456	1.25465
SUBJECT_094	1.57202	4.86003	4.01179	1.81994	2.29281	3.9136
SUBJECT_095	1.33216	1.13181	0.290618	2.34415	1.35998	0.985391
SUBJECT_096	1.0703	0.557697	0.762274	1.53503	1.14263	0.408639
SUBJECT_097	1.71651	2.99585	1.88375	1.20789	1.50987	1.69435
SUBJECT_098	1.48442	3.31127	1.93266	1.6579	2.39078	0.81452
SUBJECT_099	2.05879	4.28893	2.5485	2.31566	1.5765	3.4252
SUBJECT_100	0.95035	1.70849	2.6132	0.799289	0.669737	0.800106
SUBJECT_101	2.12926	1.7425	1.42529	0.979689	0.179773	0.835451
SUBJECT_102	1.95706	1.69744	1.67033	2.30902	1.69764	0.914516
SUBJECT_103	1.72401	3.20858	1.74782	2.42013	2.83645	1.18267
SUBJECT_104	0.775932	3.0326	2.53663	0.807715	2.9353	3.17845
SUBJECT_106	1.2584	1.25695	1.66075	1.41263	0.695335	0.763575
SUBJECT_107	0.712542	2.7353	2.08174	0.975606	1.43778	1.61742
SUBJECT_108	1.73218	2.73293	4.34738	1.68217	0.488954	2.1223
SUBJECT_110			1.72831			0.978346
SUBJECT_111	0.846451	1.89229	1.75989	0.823876	2.0184	1.70612
SUBJECT_112	1.94555	2.62274	1.2833	2.19415	2.23282	0.610723
SUBJECT_113	1.5818	1.83607	0.546483	2.2134	2.16521	0.180424

## Sheet: rater eucl. dist. comp.
key	D_ldbs_A1A2_left	D_ldbs_A1JM_left	D_ldbs_A1A2_right	D_ldbs_A1JM_right	D_ST_A1A2_left	D_ST_A1K_left	D_ST_A1A2_right	D_ST_A1K_right	D_BL_A1A2_left	D_BL_A1K_left	D_BL_A1A2_right	D_BL_A1K_right
SUBJECT_001	0.443825	0.298241	0.176974	0.53757	1.26889	1.13596	1.18428	1.66883	0.550351	0.798815	1.52088	0.697786
SUBJECT_008	2.20455	1.31233	1.92995	1.86156	0.300816	1.26741	0.474022	1.87494	0.660254	0.785144	0.68783	1.06173
SUBJECT_009			1.59422	1.48053			2.68402	2.12534			1.09196	1.62111
SUBJECT_010	0.539785	0.745868	0.857487	0.266033	1.43887	2.33766	0.791461	2.23257	0.470462	0.367232	0.654087	1.93121
SUBJECT_016	0.510472	0.392624	0.56008	0.54173	1.04631	1.72575	1.7173	1.80132	0.719053	0.515233	0.609758	0.496717
SUBJECT_020	1.52419	0.85546	1.00428	1.01154	4.20055	2.84041	5.02969	2.50391	1.18681	1.84526	0.416814	0.985666
SUBJECT_025	0.28611	0.879128	0.462175	0.515826	1.30767	1.60431	1.28138	1.78161	0.478098	0.478166	0.830149	0.856903
SUBJECT_029	3.4218	4.6774	2.93738	1.53017	2.16061	1.68249	1.07574	1.24949	1.28986	8.79467	0.714518	0.938357
SUBJECT_035	0.703422	0.907036	0.305503	0.504515	0.737829	3.6452	0.796302	3.83667	0.927016	1.47849	0.801888	1.23144
SUBJECT_042	0.926318	1.03606	1.07507	0.795342	1.31739	1.2864	1.34222	0.819506	0.468807	0.951717	0.915184	0.74231
SUBJECT_047	0.27273	1.14302	0.36063	0.635488	0.838544	1.67806	0.687181	1.06837	0.178284	0.575522	1.35763	2.24198
SUBJECT_054	0.723614	1.4968	0.351454	0.695473	0.989626	1.17121	0.734466	1.95084	1.42029	1.13198	0.607459	1.20509
SUBJECT_059	1.23747	1.16159	1.39933	0.845935	0.633723	0.865199	0.886475	1.5002	0.297891	0.473244	0.674493	0.703357
SUBJECT_066	0.376445	0.327623	0.45974	0.950727	0.672393	0.978084	1.48516	0.546389	0.411583	1.71172	0.155643	1.50278
SUBJECT_070	0.602022	1.88959	0.886896	0.863319	0.794585	1.56329	0.925526	3.16756	1.44374	0.716345	0.346459	0.316986
SUBJECT_074			0.249224	0.702679			0.850665	1.46449			1.35667	2.26147
SUBJECT_078	1.0582	1.498	0.787771	1.45609	1.58594	1.08166	0.760637	0.713173	0.737926	0.462838	0.387255	1.0504
SUBJECT_081	0.648905	2.50915	1.30441	1.77415	1.08593	2.15583	1.33778	3.72532	0.637435	1.2636	0.830251	0.626982
SUBJECT_089	1.24546	0.867582	0.344796	0.842565	0.621314	3.79529	2.80046	5.70097	0.915329	1.70579	0.798788	1.40633
SUBJECT_092	0.104315	0.477964	0.996232	0.404145	1.02113	1.51232	1.08973	1.17381	1.60106	1.40969	1.23914	1.09614
SUBJECT_096	0.44721	2.0587	1.73785	1.59651	1.27701	2.11163	1.84408	2.32638	0.220798	0.465546	0.214815	1.74255
SUBJECT_104	0.890905	1.17728	0.360927	1.41796	2.16621	2.56436	1.50688	1.83501	0.558091	2.09264	1.03811	1.19317
SUBJECT_106	0.823281	0.600692	0.719489	1.20613	1.53611	3.76752	1.12481	2.40273	0.441874	2.74221	0.627682	1.02429
SUBJECT_112	0.340353	1.88624	0.585957	1.15627	0.581174	1.21214	0.283826	1.64245	0.901848	1.17417	0.624683	1.96773
SUBJECT_113	0.458931	1.12714	0.328691	1.58041	1.27164	0.95168	0.951433	0.920341	0.815572	0.443837	0.605663	1.44929

## Sheet: software polar angles comp
key	θ ldbs-ST_left	θ ldbs-ST_right	θ ldbs-BL_left	θ ldbs-BL_right	θ ST-BL_left	θ ST-BL_right	φ ldbs-ST_left	φ ldbs-ST_right	φ ldbs-BL_left	φ ldbs-BL_right	φ ST-BL_left	φ ST-BL_right
SUBJECT_001	0.748914	1.12986	22.4923	38.9427	23.2412	37.8129	2.7828	0.43352	20.7192	11.0651	23.502	11.4986
SUBJECT_002	8.41335	0.0216119	14.726	24.9036	23.1394	24.882	5.8912	6.82532	17.4311	8.35978	23.3223	15.1851
SUBJECT_003	8.04922	7.06025	35.047	39.6707	43.0962	46.7309	10.0881	16.5235	13.5638	4.8832	23.6519	21.4067
SUBJECT_004	16.4642	2.34293	4.7666	19.003	21.2308	16.6601	6.69242	11.2839	8.76897	11.2347	15.4614	22.5186
SUBJECT_005	18.8005	2.51039	32.7024	49.7429	51.503	47.2325	3.90173	17.5146	12.3029	3.90327	16.2046	13.6113
SUBJECT_006	0.135153	4.12535	73.5213	93.6716	73.3861	97.797	3.68028	2.38481	6.85726	21.6049	10.5375	19.2201
SUBJECT_007	2.0884	10.5223	4.05563	24.3236	6.14403	13.8013	8.07385	4.39172	15.1444	1.71332	7.07053	2.6784
SUBJECT_008	19.5419	6.36181	15.9704	38.2477	35.5123	31.8859	3.35052	20.0642	14.7857	0.125278	18.1362	20.1895
SUBJECT_009	6.58879	7.58442	40.942	36.821	47.5308	44.4054	7.54572	13.1323	10.4733	17.0478	18.019	30.1801
SUBJECT_010	1.35507	0.672257	9.233	13.7263	7.87794	14.3985	0.535869	0.421915	12.6587	8.19191	12.1228	7.77
SUBJECT_011	14.3569	17.999	32.1152	71.3167	46.4721	53.3177	1.5047	11.8096	22.0371	7.23084	20.5324	19.0404
SUBJECT_012	0.414675	2.25751	32.8591	39.4385	32.4444	37.181	0.98006	1.52008	15.4796	3.06191	14.4995	1.54183
SUBJECT_014	0.734143	1.52762	4.87693	3.45195	4.14279	4.97957	3.21113	4.10404	3.73323	2.96045	6.94437	7.06449
SUBJECT_015	14.8375	2.21111	3.32908	15.1371	18.1666	12.926	2.81764	7.80763	5.22137	4.91298	8.03901	12.7206
SUBJECT_016	3.25149	7.82888	11.8655	4.84557	15.117	2.98331	13.8256	10.6888	2.07319	8.86521	11.7524	19.554
SUBJECT_017	5.90501	8.0545	12.5302	17.4949	6.62515	9.44038	1.59335	4.54089	7.05791	7.01617	5.46455	2.47528
SUBJECT_018	4.29182	7.88121	24.3082	33.7487	28.6001	25.8675	6.47925	1.68495	26.6218	14.4069	20.1426	16.0919
SUBJECT_020	9.82215	5.80929	34.3595	17.8173	44.1816	12.008	4.40911	13.1927	26.1667	5.85438	30.5758	19.0471
SUBJECT_021	19.6554	2.73272	14.1506	52.0996	33.806	54.8323	3.85074	12.1921	10.2397	5.99057	14.0905	6.2015
SUBJECT_022	2.67026	6.76103	3.10331	31.0485	0.433056	24.2875	7.58509	4.23109	27.6565	12.0257	20.0714	7.79465
SUBJECT_024	1.81745	3.86876					7.49816	3.84557
SUBJECT_025	0.841019	3.2238	32.3058	44.8672	33.1468	41.6434	1.65557	1.70738	15.5531	7.37073	13.8975	5.66335
SUBJECT_026	2.67948	2.78036	13.7387	19.644	16.4182	16.8636	4.22623	3.09046	15.9509	13.1814	11.7247	10.091
SUBJECT_027	14.0314	19.724	44.6956	49.6501	58.727	69.3741	14.9953	15.2941	11.4508	9.04922	26.446	24.3433
SUBJECT_028			25.8963	33.8935					19.6083	20.0231
SUBJECT_029	37.3567	43.9717	4.73386	16.9081	42.0906	60.8798	7.65079	15.4055	5.91865	4.97946	1.73214	20.385
SUBJECT_030	5.32005	1.46016	25.6187	32.5312	30.9387	33.9914	5.2426	6.71892	15.341	13.8966	20.5836	20.6155
SUBJECT_031	15.0276	10.4272	2.49916	19.0234	17.5268	8.59623	1.7647	13.4061	14.6626	0.386816	12.8979	13.0193
SUBJECT_032	9.3976	7.60975	10.848	31.3291	20.2456	38.9388	5.3455	10.7969	9.93319	7.49631	15.2787	18.2932
SUBJECT_033	6.69201	0.512807	34.2059	27.1039	40.8979	26.5911	3.37286	8.08474	24.189	15.5549	20.8162	23.6396
SUBJECT_034	10.2734	9.82867	6.95447	15.1615	17.2279	24.9901	7.51337	9.97675	2.36853	6.6117	9.8819	16.5884
SUBJECT_035	7.34787	4.62462	1.66568	16.4875	9.01354	21.1122	5.75334	8.28342	5.98435	0.543243	11.7377	8.82667
SUBJECT_036	10.6105	3.64875	9.1534	36.9958	19.7639	40.6445	5.79663	7.82898	11.6891	9.70674	17.4857	17.5357
SUBJECT_037	2.02412	6.17026	11.0776	24.349	9.05346	18.1787	4.85267	2.83464	15.9447	10.4133	11.092	7.57869
SUBJECT_038	5.26696	7.52945	23.3835	14.985	18.1165	7.45559	8.95287	1.61618	14.833	2.9679	5.88008	4.58408
SUBJECT_039	8.07909	2.59297	7.94191	2.91534	16.021	5.50831	11.7504	11.1296	2.73987	3.81962	14.4902	14.9492
SUBJECT_040	22.1296	0.00572409	11.4078	30.0147	33.5374	30.0089	4.32793	18.5621	9.44522	6.2393	13.7731	24.8014
SUBJECT_041	4.14293	4.10899	34.7992	34.2163	38.9421	38.3253	7.06053	7.90893	17.086	19.3483	24.1465	27.2573
SUBJECT_042	37.8503	34.0422	13.3069	5.31133	24.5434	28.7308	12.3676	18.8946	1.04742	6.26599	13.415	12.6286
SUBJECT_043	0.442474	158.391	7.28399	147.148	6.84152	11.2429	13.0666	6.92813	16.0822	6.85555	3.01561	0.0725802
SUBJECT_044	4.67574	10.0562	4.43519	8.3273	0.240546	18.3835	4.39422	8.79471	4.24979	0.657672	8.64402	8.13704
SUBJECT_046	4.18205	1.91055	137.357	45.7098	133.175	43.7992	0.757245	3.24482	50.5398	38.2925	49.7825	35.0477
SUBJECT_047	11.825	5.37907	7.13408	4.21652	18.9591	9.59558	8.98164	10.5793	3.00517	0.959419	11.9868	11.5388
SUBJECT_049	5.34396	3.69819	54.9238	59.8101	60.2678	56.1119	2.85394	0.146427	20.2191	16.2616	17.3652	16.1152
SUBJECT_050	6.95608	12.1128	1.60775	22.0108	5.34833	9.89802	5.64827	6.22374	12.0869	1.11589	6.43867	7.33963
SUBJECT_051	10.489	6.13768	22.1773	34.4852	32.6663	40.6229	5.79409	11.7279	11.7437	4.72478	17.5378	16.4527
SUBJECT_052	8.4846	21.8735					11.8575	2.16189
SUBJECT_053	13.2782	5.07328	7.6657	0.872264	5.61252	5.94554	8.04846	11.2507	1.66958	4.52913	6.37889	6.72157
SUBJECT_054	9.07416	15.7176	8.55892	28.9586	0.515244	13.241	1.79372	5.13873	12.8884	3.74904	11.0947	8.88777
SUBJECT_055	13.4834	1.47745	7.76473	16.5858	21.2481	15.1083	5.71179	5.96428	8.47093	9.14518	14.1827	15.1095
SUBJECT_056	6.3917	16.2157	33.3015	31.9265	39.6932	48.1422	10.9641	11.8846	9.43752	13.5069	20.4016	25.3915
SUBJECT_057	6.01777	14.5396	4.08289	17.8717	10.1007	3.33214	4.43324	3.91832	10.5391	3.95319	6.10589	7.87151
SUBJECT_058	3.55154	4.88739	6.15738	8.18083	2.60585	13.0682	1.83156	2.70147	9.75247	10.5931	11.584	7.89159
SUBJECT_059	0.773123	24.0892	22.9081	3.04895	23.6812	27.1381	19.2348	10.6717	0.645482	12.0391	19.8803	22.7108
SUBJECT_060	4.64745	10.8549	21.8332	23.3856	17.1858	12.5308	11.5068	6.50644	5.24673	8.07629	6.26009	1.56986
SUBJECT_061	3.37821	1.37869	12.5842	11.0201	9.20603	9.64142	0.223302	1.57274	18.1746	19.4716	18.3979	21.0444
SUBJECT_062	5.62079	15.8281	13.2575	14.5066	18.8783	30.3347	11.6602	12.1299	9.04654	8.77778	20.7068	20.9077
SUBJECT_063	9.72333	1.60473	13.058	12.9698	22.7813	14.5745	0.15381	1.24878	9.16086	3.39056	9.00705	4.63935
SUBJECT_064	0.906489	0.826232	9.87253	12.0345	10.779	11.2083	0.49546	0.549188	11.7556	13.1379	11.2602	12.5887
SUBJECT_065	3.46803	1.94004	0.36563	34.1776	3.1024	36.1176	3.08388	4.88385	17.0945	8.27182	20.1784	13.1557
SUBJECT_066	32.1278	8.67086	7.09104	31.2929	25.0368	22.6221	1.64921	19.6291	13.8199	7.80443	15.4691	11.8247
SUBJECT_067	7.68016	6.19083	17.1127	10.9896	9.43256	17.1805	0.227692	3.60066	12.0785	12.4495	11.8508	8.8488
SUBJECT_068	7.60921	4.66871	13.8957	3.05435	21.5049	1.61436	1.67892	4.96155	11.4205	11.1735	9.74157	16.135
SUBJECT_069	4.65881	5.44218	30.4241	33.4706	25.7653	38.9128	4.1935	3.46423	10.2387	8.05987	14.4322	11.5241
SUBJECT_070	8.85461	8.06732	21.8454	20.2423	12.9908	12.175	1.1458	3.04014	4.44876	7.35533	3.30296	4.31519
SUBJECT_071	9.58943	12.7339	15.6434	28.6421	25.2328	15.9082	6.42149	4.9692	18.9406	11.9584	12.5191	16.9276
SUBJECT_072	5.2143	1.25309	46.5108	43.3141	41.2965	44.5672	2.92826	2.05839	21.8412	18.8672	18.913	16.8088
SUBJECT_073	4.26354	11.0061	123.257	65.6882	118.994	54.682	6.61185	10.887	42.7707	59.6782	36.1588	48.7912
SUBJECT_074	3.24647	6.65443	5.29267	25.1451	8.53914	18.4907	0.415188	1.75166	19.0234	14.2847	19.4386	16.0364
SUBJECT_075	3.33763	0.350311	19.6746	19.4298	16.337	19.0795	2.51798	3.001	19.0781	12.3626	16.5602	9.36159
SUBJECT_076			25.1319	2.64334					12.8207	19.8075
SUBJECT_077	0.136251	13.7648	14.606	32.7115	14.4698	18.9467	12.0263	2.22551	21.392	10.272	9.36567	12.4976
SUBJECT_078	1.18441	2.23057	28.2041	30.6715	27.0197	28.441	4.59768	6.6283	18.6851	16.8047	14.0874	10.1764
SUBJECT_079	4.09525	2.11246	63.1568	53.6719	59.0615	51.5594	2.1347	0.804111	13.4911	14.2405	11.3563	15.0446
SUBJECT_080	0.10035	1.78421	12.6719	8.10583	12.7722	6.32162	2.33421	0.339865	10.4138	8.01056	8.07961	7.67069
SUBJECT_081	17.2538	1.2517	26.0926	19.5281	8.83885	18.2764	3.9024	13.3334	4.04862	6.89942	7.95102	6.43399
SUBJECT_082	33.2086	12.6339	21.984	0.12655	11.2246	12.5073	0.766393	20.6761	6.12134	13.3642	6.88773	7.31185
SUBJECT_083	1.69362	7.5399	32.0661	54.3678	30.3725	46.8279	1.77465	1.54532	16.4897	12.021	14.715	13.5663
SUBJECT_084	4.84117	3.20169	27.6397	29.9184	22.7985	26.7167	1.21006	5.26593	5.77716	12.9824	6.98722	7.71644
SUBJECT_085	8.30787	11.6603	14.2493	30.4037	5.94147	18.7433	6.40583	1.61556	14.679	3.87659	8.27316	5.49215
SUBJECT_086	1.56466	3.85404	41.8836	53.9619	43.4482	57.816	6.18797	1.91573	24.4778	17.7791	30.6658	19.6948
SUBJECT_087	7.78196	8.3046	20.1098	57.665	27.8918	49.3604	1.48323	5.55485	19.7019	10.5372	21.1851	16.0921
SUBJECT_088	6.72151	16.7565	14.2326	37.4952	7.51111	20.7387	6.89671	3.70833	16.4447	2.60072	9.54801	1.10761
SUBJECT_089	6.49497	8.7852	36.7043	43.8445	43.1993	52.6297	12.0511	17.503	12.0464	4.82488	24.0975	22.3279
SUBJECT_090	7.00926	10.2689	15.701	6.3637	8.69174	16.6326	6.42315	3.92427	13.476	11.387	19.8991	15.3113
SUBJECT_091	0.990021	15.5614	7.96595	27.6119	6.97593	12.0506	8.1117	2.27848	14.1862	5.68267	6.07452	3.40419
SUBJECT_092	3.15906	2.46179	16.4038	21.1017	19.5629	23.5635	1.59896	1.99419	19.2595	14.1062	17.6606	16.1004
SUBJECT_093	1.5458	13.8058	20.8928	28.8055	19.347	14.9997	4.51444	1.03561	12.5912	1.68469	8.07677	2.7203
SUBJECT_094	15.2897	24.1435	26.9785	50.336	42.2682	26.1925	6.79724	10.8994	18.0789	2.03858	11.2817	8.86084
SUBJECT_095	0.966	6.10896	24.2637	31.1145	25.2297	25.0055	0.523958	2.94792	19.3234	12.4033	19.8473	15.3512
SUBJECT_096	1.5641	3.30384	7.02314	8.3822	5.45904	5.07836	1.61276	2.68196	9.42896	5.75169	7.8162	3.06974
SUBJECT_097	8.0733	12.8599	22.156	14.0119	14.0827	1.15199	3.13537	3.65028	7.68463	7.60036	4.54926	3.95008
SUBJECT_098	21.4357	12.9596	15.7116	28.6857	37.1473	41.6454	2.06264	12.9748	11.563	7.22234	13.6257	5.75249
SUBJECT_099	7.73294	12.6428	8.83936	16.2142	16.5723	3.57138	5.11593	10.214	10.949	4.47784	5.83304	14.6918
SUBJECT_100	1.63551	4.48179	14.8305	23.9847	16.466	19.5029	1.90938	0.21499	6.74042	6.25123	4.83103	6.46622
SUBJECT_101	5.59507	11.6058	41.4485	57.7768	47.0436	46.171	1.44214	1.19496	13.7907	11.4639	15.2328	12.6588
SUBJECT_102	0.939624	7.11339	43.0509	52.1355	43.9906	45.0221	0.203566	0.654135	25.1951	21.5865	24.9916	20.9323
SUBJECT_103	7.11637	25.9173	27.5176	2.92746	34.6339	28.8447	13.3003	12.5918	1.42206	2.20094	14.7223	14.7927
SUBJECT_104	1.7123	17.3763	0.0926363	24.2494	1.61966	6.87314	5.97194	2.18464	13.8678	4.95551	7.89589	7.14015
SUBJECT_106	6.6294	1.18318	8.76274	3.46876	15.3921	4.65194	1.45037	2.99871	2.24442	3.82685	3.69479	6.82556
SUBJECT_107	5.32927	10.1527	30.0842	25.965	35.4135	36.1177	4.32777	8.31037	11.0262	3.5089	15.354	11.8193
SUBJECT_108	17.5036	11.5116	13.8081	5.15819	3.69549	6.35339	3.55335	12.6188	1.24337	9.35008	4.79672	3.26876
SUBJECT_110	8.72627	6.16316					5.13979	2.62343
SUBJECT_111	6.00355	17.6812	17.4668	41.8179	23.4703	24.1367	3.86295	2.58137	15.0181	9.73028	11.1551	12.3117
SUBJECT_112	12.3987	3.32307	11.6363	39.7549	24.035	36.4318	9.69896	14.3264	17.7798	7.03692	27.4788	21.3633
SUBJECT_113	6.237	5.44629	18.7975	33.0752	25.0346	38.5215	6.4597	5.16888	8.30127	7.56503	14.761	12.7339

## Sheet: intra-rater pol. angles comp.
key	θ ldbs_A1-A2_left	θ ldbs_A1-A2_right	θ ST_A1-A2_left	θ ST_A1-A2_right	θ BL_A1-A2_left	θ BL_A1-A2_right	φ ldbsA1-A2_left	φ ldbsA1-A2_right	φ ST_A1-A2_left	φ ST_A1-A2_right	φ BL_A1-A2_left	φ BL_A1-A2_right
SUBJECT_001	2.07087	0.321528	3.17438	1.0723	4.20763	2.40683	1.88692	0.0134052	0.606882	2.69556	1.06156	3.15197
SUBJECT_008	2.85261	3.0289	3.5139	2.49117	1.97123	2.41471	0.119108	1.90364	0.101402	1.00415	0.579946	1.35765
SUBJECT_009	5.08803	5.55092	0.568129	4.79757	1.69489	1.38796	1.79631	0.839249	1.95479	3.38318	1.75525	0.70759
SUBJECT_010	1.36428	1.27356	0.68324	0.642748	4.7518	0.345874	2.33736	0.199922	0.78914	0.387125	0.594546	0.864649
SUBJECT_016	2.59435	0.161874	0.0171035	0.173659	0.450891	0.697277	1.98616	1.88477	0.577181	1.00823	0.2048	0.870698
SUBJECT_020	1.49434	0.580798	0.773052	7.68808	36.9596	1.16785	1.8348	1.86662	11.0979	9.08075	10.4258	1.78382
SUBJECT_025	0.564906	0.582316	2.34983	1.14479	0.942399	1.68684	0.042397	2.25533	0.381736	6.27755	0.699832	0.846179
SUBJECT_029	26.6328	78.7873	5.43862	5.67288	1.86577	1.28784	26.3004	13.1461	1.64324	0.377975	0.0591167	0.407715
SUBJECT_035	1.64112	0.637695	1.29839	1.66964	0.245006	0.780197	0.383649	1.1327	0.800413	1.5406	1.13772	1.05082
SUBJECT_042	1.25194	0.514356	0.205435	1.61322	1.2329	3.46317	0.288374	0.122108	2.1722	0.522831	1.24352	2.13697
SUBJECT_047	1.14435	0.485956	0.243214	0.848206	1.72259	0.287507	0.374686	0.0037204	0.169473	0.304826	0.519953	1.51949
SUBJECT_054	0.25378	2.91975	2.09009	4.31592	4.34449	1.39098	1.91858	3.11739	1.37439	2.19219	0.357524	0.243894
SUBJECT_059	0.453383	0.869179	2.42511	3.26637	0.167877	2.6395	1.39272	1.22669	1.83141	1.9062	0.133422	0.256084
SUBJECT_066	0.15602	0.174053	5.39242	2.13142	1.53275	2.0886	0.531736	1.43335	1.02379	0.9879	0.704094	1.02555
SUBJECT_070	0.62267	4.69157	1.11836	1.24439	1.93542	0.409321	1.17278	1.59557	1.52988	1.77636	0.321445	0.64257
SUBJECT_074	0.54795	0.607893	0.0319562	0.53653	2.99731	0.0178928	2.0186	0.894516	1.84422	2.56628	1.6254	0.219636
SUBJECT_078	0.87707	0.389804	0.424852	2.7671	3.30846	1.23836	2.42393	1.92017	1.03772	0.874154	2.0046	0.968754
SUBJECT_081	3.22199	3.25354	0.480278	3.43234	10.6462	2.03842	0.398762	0.211182	2.53206	1.096	1.48014	0.842796
SUBJECT_089	4.97294	1.6953	1.75881	3.02431	0.948018	1.49739	0.697965	0.988416	0.306163	0.390437	0.478522	0.429305
SUBJECT_092	1.38332	3.04321	0.769977	1.30655	3.99224	0.611155	0.599349	0.421606	0.315138	0.165579	0.746004	0.0908025
SUBJECT_096	0.986942	1.60866	0.281035	0.275147	0.501292	1.90482	0.44955	0.955445	0.851935	2.03832	0.29287	0.24217
SUBJECT_104	3.57237	1.67322	6.43119	2.59999	0.952042	0.813394	1.03493	0.653731	0.227868	1.37772	0.203514	0.131621
SUBJECT_106	0.578027	0.975193	2.43446	0.912341	0.655039	1.39343	0.660746	0.56754	0.243243	0.461254	0.750815	1.45208
SUBJECT_112	1.02475	1.50737	0.225694	2.1624	1.86732	0.65696	1.52503	0.467768	1.61124	1.79894	0.0527908	0.438861
SUBJECT_113	0.259608	4.17994	2.11598	1.91216	1.31007	1.32683	0.103931	0.210461	0.550201	1.40697	0.19635	0.077124

## Sheet: inter-rater pol. angles comp.
key	θ LDBS_A1-inter_left	θ LDBS_A1-inter	θ ST_A1-inter_left	θ ST_A1-inter_right	θ BL_A1-inter_left	θ BL_A1-inter_right	φ LDBS_A1-inter_left	φ LDBS_A1-inter	φ ST_A1-inter_left	φ ST_A1-inter_right	φ BL_A1-inter_left	φ BL_A1-inter_right
SUBJECT_001	3.69567	1.64392	8.34479	11.4045	5.17102	2.00385	0.847692	1.71498	9.7939	8.3679	0.292307	4.16816
SUBJECT_008	1.55286	5.46915	0.0444149	5.08629	2.62522	0.74226	1.30139	3.06885	6.49187	5.87562	0.890263	0.0673914
SUBJECT_009	2.76258	2.05122	7.02958	3.77772	3.51658	0.879737	2.01789	2.65994	5.18177	2.92562	0.299643	0.724042
SUBJECT_010	0.709138	3.76317	2.75012	5.39023	2.16854	0.539039	1.12274	3.77462	4.18039	4.42391	2.16132	0.0550747
SUBJECT_016	1.524	2.48659	2.35425	2.74151	1.80358	0.757406	3.24278	0.426804	8.29062	3.28627	1.19832	0.251951
SUBJECT_020	1.49394	1.36761	2.87584	6.41648	31.1206	1.90012	1.38439	3.34152	10.4557	8.85626	12.0405	0.806264
SUBJECT_025	4.88421	2.22705	2.32124	1.08363	8.05751	7.34341	0.815929	3.50287	0.189353	0.520314	0.581631	3.6801
SUBJECT_029	27.6849	75.7569	6.10057	1.36417	0.339514	1.06404	22.3258	16.2132	1.78491	1.83141	0.182407	0.600404
SUBJECT_035	2.44096	1.00752	12.0517	9.50275	2.65708	0.077191	0.589689	2.95478	8.04092	6.64778	0.186917	0.789262
SUBJECT_042	4.58404	5.11061	2.79668	0.148355	4.72904	0.638515	1.78724	0.531668	3.37191	2.77799	1.19975	0.691535
SUBJECT_047	0.911564	0.893846	9.41749	2.49432	1.86531	1.11468	3.19498	2.19255	4.74196	5.86118	0.50237	0.063084
SUBJECT_054	0.534352	2.25251	1.04059	2.04759	1.93127	0.629301	2.64956	0.432309	4.16821	5.75091	0.083323	0.653427
SUBJECT_059	2.73217	1.25654	3.69948	0.354632	0.457381	43.3839	1.17344	1.2897	4.1011	4.70607	1.19672	30.8645
SUBJECT_066	0.557839	5.28716	4.23843	7.30531	1.65738	0.233674	1.56531	2.62973	3.97792	3.23726	0.334151	0.490375
SUBJECT_070	2.34796	1.85267	3.70334	7.57366	0.37163	0.990735	1.04371	1.4134	4.80748	3.839	0.340966	1.43096
SUBJECT_074	2.32153	1.87235	0.370655	2.16238	2.94957	0.273887	0.0959837	0.127759	3.90312	2.47942	2.77781	0.800411
SUBJECT_078	3.6485	0.694109	0.900814	0.955308	4.25887	0.717962	0.699711	1.21672	0.0958882	0.300775	2.04747	1.48435
SUBJECT_081	4.86073	6.90187	2.1588	5.06166	11.6113	3.83438	0.326038	2.08234	2.18684	2.19365	1.53001	0.51394
SUBJECT_089	4.4361	7.58135	7.14399	5.11731	7.12863	11.5976	0.45989	1.25001	7.19938	11.4629	0.609054	0.365137
SUBJECT_092	0.625654	0.253727	5.85207	1.53405	2.60902	2.98153	0.446122	1.57265	1.96238	1.63219	0.328802	0.180173
SUBJECT_096	4.91072	0.54485	0.633028	0.607678	1.14967	0.289388	1.96876	0.153222	0.998973	0.911255	0.226437	0.165709
SUBJECT_104	2.54981	5.40066	1.32533	2.02807	2.89411	0.134779	1.22502	2.87867	1.35487	1.13862	1.82786	0.361755
SUBJECT_106	5.59848	0.457285	0.104016	3.30659	2.80262	0.394771	0.396773	0.619907	2.06987	2.95016	0.692378	2.22487
SUBJECT_112	3.47665	6.60787	5.30598	1.41733	0.670054	1.3907	1.40805	2.31877	1.29903	2.01484	0.138908	2.15093
SUBJECT_113	1.00519	2.78671	0.0163583	0.947054	0.127704	3.2331	3.43801	0.618593	0.0249495	1.35422	0.283791	0.684998

## Sheet: dice coeff
key	dice_intra-rater_left	dice_intra-rater_right	dice_inter-rater_left	dice_inter-rater_right
SUBJECT_001	0.769245	0.90799	0.875687	0.885327
SUBJECT_008	0.706589	0.658427	0.654196	0.743932
SUBJECT_009		0.800171		0.783524
SUBJECT_010	0.761755	0.705321	0.755283	0.737638
SUBJECT_016	0.785045	0.676427	0.855966	0.693373
SUBJECT_020	0.802459	0.85944	0.752876	0.879117
SUBJECT_025	0.885246	0.762816	0.852852	0.818992
SUBJECT_029	0.511122	0.662283	0.49224	0.73458
SUBJECT_035	0.874209	0.841227	0.821242	0.8786
SUBJECT_042	0.785157	0.811933	0.868872	0.853111
SUBJECT_047	0.783298	0.876957	0.765393	0.852608
SUBJECT_054	0.569315	0.753807	0.823935	0.747595
SUBJECT_059	0.768451	0.864086	0.749687	0.764507
SUBJECT_066	0.853216	0.574352	0.801633	0.756118
SUBJECT_070	0.747825	0.777612	0.702957	0.78394
SUBJECT_074		0.788258		0.287258
SUBJECT_078	0.381036	0.510176	0.356141	0.672914
SUBJECT_081	0.596648	0.779469	0.416559	0.459735
SUBJECT_089	0.8658	0.84502	0.832028	0.767103
SUBJECT_092	0.681935	0.462855	0.74385	0.650845
SUBJECT_096	0.851672	0.909393	0.628783	0.711199
SUBJECT_104	0.855332	0.825169	0.765201	0.706531
SUBJECT_106	0.677389	0.674513	0.638178	0.629394
SUBJECT_112	0.893692	0.806933	0.739828	0.542011
SUBJECT_113	0.665772	0.706627	0.58986	0.514325
